# Supplementary material for: Vasoactive Intestinal Peptide (VIP) Protects Nile Tilapia (Oreochromis niloticus) against Streptococcus agalatiae Infection
Source: Int J Mol Sci. 2022 Nov 28;23(23):14895. doi: 10.3390/ijms232314895 (PMC9738603; doi:10.3390/ijms232314895)
Supplement: Supplementary file 1 [file ijms-23-14895-s001.zip › Table S1.xlsx]

## Sheet: Sheet1
Table S1 Primers used in this stduy
Primers	Sequences(5'→3')	Purpose
VIP-S	CAGCACAGCAGAGAGAACCAA	ORF amplification
VIP-A	AGGTATTCACTCGAGCATGGG	ORF amplification
VIP1R-S	ATGGATTCTGCACAGCTG	ORF amplification
VIP1R-A	TCAGATGCTAGACAAGTCATCGT	ORF amplification
qVIP-S	CGGTCTGTTTACCAGCGGAT	qRT-PCR
qVIP-A	CAGCCATCTGTTTGCGGAAG	qRT-PCR
qVIPR1-S	TGGAGCATCGCTAAAGCCAA	qRT-PCR
qVIPR1-A	GTCTTCACTTGCTCGGGGAT	qRT-PCR
qβ-actin-S	AGATGAAATCGCCGCACTGG	qRT-PCR
qβ-actin-A	TCTGACCCATACCCACCATCA	qRT-PCR
qgapdh-S	CCGTTACCGTGGTGAAGTGT	qRT-PCR
qgapdh-A	AACATTGGAGCATCGGGTGA	qRT-PCR
qef1a-S	GGTATCTCCAAGAACGGCCA	qRT-PCR
qef1a-A	TGATTTCCTCGAAACGAGCCT	qRT-PCR
qIL-1β-S	CAGTGAAGACCGCAAAGTGC	qRT-PCR
qIL-1β-A	CGGTCTCCTGACACACTTCC	qRT-PCR
qTNFα-S	ATGTGAGAGCAGCCATTCAT	qRT-PCR
qTNFα-A	ACAAAGTAGAGGCCATCTCG	qRT-PCR
qIL-10-S	GCTTCCCCGTCAGGCTCAA	qRT-PCR
qIL-10-A	CTGTCGGCAGAACCGTGTC	qRT-PCR
qTGFβ-S	TGGGACTATGAGCAGGAGGG	qRT-PCR
qTGFβ-A	AACAGCAGTTGTGTGATTGGGT	qRT-PCR
qP65-S	AAGAACGCACCCTACAAGCC	qRT-PCR
qP65-A	TCCAGAGGATAGAGCTCCCC	qRT-PCR
qP38-S	CTGCTCAAACACATGAAGCA	qRT-PCR
qP38-A	AGCCTCTGAGGATCTGGTAT	qRT-PCR
qMyD88-S	AAGATTCCTCTCGTTGCGCT	qRT-PCR
qMyD88-A	CAACTTCCCCACTGACGTGT	qRT-PCR
qSTAT3-S	AGCTTCCCCATGGAGTTACG	qRT-PCR
qSTAT3-A	CTGCAGGAAACGGCTGTACT	qRT-PCR
qCaspase3-S	GCAAAGCCAGGCAATGGAAA	qRT-PCR
qCaspase3-A	TCCACGTCAGTACCGTTTCG	qRT-PCR
qCaspase9-S	CTGTATCATGGGAGGAGGAGCAA	qRT-PCR
qCaspase9-A	TTGACCTGAGGGCTCGCTTC	qRT-PCR
qCaspase1-S	CCTGCACTCCAGATACTGTGT	qRT-PCR
qCaspase1-A	TTTGTTGGCATCTGTCTCCTGT	qRT-PCR
qCaspase11-S	ATGTGGAGGCATTGTGGGAG	qRT-PCR
qCaspase11-A	GTGGCGAGCACTAGTGAGTT	qRT-PCR
qGsdme-S	AGCAAAGACGGGTATTTGGGAT	qRT-PCR
qGsdme-A	CCCAAGCTTGCGTTCTCCTT	qRT-PCR
qASC-S	CGCGTAAAACGCAACAAGGT	qRT-PCR
qASC-A	TCTCGAGAACCACGGTCAGA	qRT-PCR
qNOD1-S	GTGGCTTACCCCACTACGAC	qRT-PCR
qNOD1-A	GAGCCCCAGGAGTTTCTGAC	qRT-PCR
qNOD2-S	CCCAGCGCCATCAAAATCTG	qRT-PCR
qNOD2-A	AAAGGCATCTTGCCACCTGT	qRT-PCR
qNLRC3-S	TCAGCTGCCCCAGACTTAAC	qRT-PCR
qNLRC3-A	AGACCCTAGGGGGCATACTG	qRT-PCR
